# Supplementary material for: Direct health system costs for systemic lupus erythematosus patients in Alberta, Canada
Source: PLoS One. 2021 May 7;16(5):e0251409. doi: 10.1371/journal.pone.0251409 (PMC8104382; doi:10.1371/journal.pone.0251409)
Supplement: S1 Data — (XLSX) [file pone.0251409.s001.xlsx]

## Sheet: Sheet1
sex	agegrp	age_label	cases	sle_total_cost	sle_md_cost	sle_emrg_cost	sle_inpt_cost	sle_amb_cost	non_cases	total_cost	md_cost	emrg_cost	inpt_cost	amb_cost
F	1	<5	4.00453	86592	13783.3	5610.73	57836.1	9361.93	134489	2.2777e+08	6.6143e+07	2.18714e+07	1.09917e+08	2.9839e+07
F	2	5 - 9	28.6526	125769	36945.5	16966	21585.2	50272.9	133406	1.04505e+08	4.18767e+07	1.22896e+07	1.58336e+07	3.45048e+07
F	3	10 - 14	71.0413	237996	65894.2	18717.5	65560.1	87824.2	119841	1.05232e+08	4.14745e+07	1.22163e+07	2.73877e+07	2.41541e+07
F	4	15 - 19	99.8677	605812	134610	55508.7	255278	160415	119685	1.7684e+08	6.95909e+07	2.16177e+07	5.24341e+07	3.31976e+07
F	5	20 - 24	188.064	1.35225e+06	360454	117686	472987	401124	133367	2.29475e+08	9.86925e+07	2.77387e+07	6.72614e+07	3.57819e+07
F	6	25 - 29	303.226	1.76969e+06	544401	135876	649591	439820	161996	3.59049e+08	1.5689e+08	3.1827e+07	1.14032e+08	5.63005e+07
F	7	30 - 34	414.671	2.67547e+06	885822	192435	922994	674219	174791	4.35817e+08	1.87045e+08	3.19692e+07	1.45709e+08	7.1094e+07
F	8	35 - 39	556.531	3.23628e+06	1.01352e+06	210798	1.12755e+06	884415	159228	3.51699e+08	1.51106e+08	2.67961e+07	1.07381e+08	6.64153e+07
F	9	40 - 44	665.248	3.56619e+06	1.22089e+06	234878	1.22339e+06	887027	142371	2.9267e+08	1.27927e+08	2.27901e+07	8.24214e+07	5.95322e+07
F	10	45 - 49	716.406	4.75696e+06	1.50268e+06	327225	1.67823e+06	1.24882e+06	133328	3.01979e+08	1.29618e+08	2.15265e+07	8.75652e+07	6.3269e+07
F	11	50 - 54	962.049	7.68615e+06	2.16765e+06	377481	3.26327e+06	1.87776e+06	140701	3.62872e+08	1.53298e+08	2.30953e+07	1.0762e+08	7.88582e+07
F	12	55 - 59	1036.72	5.89349e+06	2.03761e+06	363911	1.97384e+06	1.51813e+06	136325	4.0725e+08	1.59442e+08	2.29225e+07	1.37582e+08	8.7303e+07
F	13	60 - 64	966.538	8.96413e+06	2.36401e+06	416382	4.46086e+06	1.72287e+06	112597	4.01512e+08	1.4718e+08	2.11735e+07	1.46848e+08	8.63109e+07
F	14	65 - 69	766.35	6.58063e+06	1.84501e+06	281590	3.0726e+06	1.38144e+06	87700.6	4.00522e+08	1.36717e+08	1.93242e+07	1.64548e+08	7.99322e+07
F	15	70 - 74	548.583	5.3468e+06	1.47699e+06	304169	2.58342e+06	982217	60794.4	3.45659e+08	1.08991e+08	1.67079e+07	1.56093e+08	6.38681e+07
F	16	75 - 79	443.307	4.85729e+06	1.2868e+06	281254	2.42629e+06	862944	44608.7	3.1561e+08	9.0452e+07	1.55602e+07	1.60098e+08	4.95e+07
F	17	80 - 85	299.949	3.10395e+06	881716	161751	1.54447e+06	516018	34317.1	3.03438e+08	7.50178e+07	1.50571e+07	1.78747e+08	3.4616e+07
F	18	85+	314.569	3.4347e+06	809841	221913	2.07134e+06	331599	39810.4	4.61848e+08	9.36976e+07	2.27772e+07	3.18517e+08	2.68557e+07
M	1	<5	8.01162	138653	16060.5	3324.8	99083.3	20184.8	139612	2.93755e+08	8.03829e+07	2.68242e+07	1.39352e+08	4.71956e+07
M	2	5 - 9	19.1129	40905.8	8719.11	2731.61	0	29455.1	139177	1.43623e+08	5.14374e+07	1.38608e+07	2.1128e+07	5.71963e+07
M	3	10 - 14	52.0521	94198.2	36590.1	9947.39	22294.5	25366.2	124677	1.10311e+08	4.35476e+07	1.28902e+07	2.4964e+07	2.89091e+07
M	4	15 - 19	44.8158	94499.1	32362.9	10999.2	11861.3	39275.7	127200	1.3746e+08	4.87031e+07	1.67699e+07	4.52527e+07	2.67345e+07
M	5	20 - 24	59.4489	342290	59046.3	17389.1	187029	78826	146062	1.47547e+08	5.07051e+07	2.02283e+07	5.38933e+07	2.27203e+07
M	6	25 - 29	88.9929	616889	137474	36117	269493	173805	173479	1.73053e+08	6.24304e+07	2.22097e+07	5.9088e+07	2.93251e+07
M	7	30 - 34	125.221	735322	180470	79000.2	304406	171446	180820	2.02956e+08	7.53325e+07	2.32954e+07	6.63807e+07	3.7947e+07
M	8	35 - 39	139.606	504211	162354	48127.9	189095	104634	162613	2.02453e+08	7.76401e+07	2.16427e+07	6.42976e+07	3.8873e+07
M	9	40 - 44	162.904	523392	197338	40075	182477	103501	148402	2.17833e+08	8.19098e+07	2.08208e+07	7.02355e+07	4.48673e+07
M	10	45 - 49	206.437	687482	252360	43919.1	155957	235247	140333	2.56517e+08	9.17561e+07	2.12522e+07	9.00498e+07	5.34589e+07
M	11	50 - 54	266.739	2.57412e+06	518982	99188	1.3454e+06	610549	145360	3.31713e+08	1.13503e+08	2.36525e+07	1.23834e+08	7.07227e+07
M	12	55 - 59	316.029	2.56444e+06	688312	132285	1.23626e+06	507583	141160	4.28166e+08	1.35617e+08	2.45401e+07	1.79105e+08	8.89041e+07
M	13	60 - 64	304.528	2.23722e+06	568415	121790	1.10847e+06	438541	115003	4.53643e+08	1.34797e+08	2.33263e+07	1.99259e+08	9.62611e+07
M	14	65 - 69	235.565	1.92389e+06	546453	89188.9	736440	551806	85804.4	4.42993e+08	1.28836e+08	2.0739e+07	2.02929e+08	9.04899e+07
M	15	70 - 74	182.273	2.30137e+06	522816	121241	1.1016e+06	555709	56809.7	3.66055e+08	1.01284e+08	1.7173e+07	1.78413e+08	6.91855e+07
M	16	75 - 79	143.304	2.51132e+06	484490	93559.2	1.49841e+06	434859	38915.7	3.17596e+08	8.22169e+07	1.49087e+07	1.65824e+08	5.46465e+07
M	17	80 - 85	98.1474	1.27073e+06	276976	62081.6	787277	144392	27390.9	2.79376e+08	6.46526e+07	1.32339e+07	1.62413e+08	3.90762e+07
M	18	85+	92.9536	1.17408e+06	275366	77942.8	749076	71697.7	22956	2.88386e+08	5.78755e+07	1.46782e+07	1.89247e+08	2.65855e+07
